# Supplementary material for: Biology, Systematics, Microbiome, Pathogen Transmission and Control of Chiggers (Acari: Trombiculidae, Leeuwenhoekiidae) with Emphasis on the United States
Source: Int J Environ Res Public Health. 2022 Nov 17;19(22):15147. doi: 10.3390/ijerph192215147 (PMC9690316; doi:10.3390/ijerph192215147)
Supplement: Supplementary file 1 [file ijerph-19-15147-s001.zip]

Archive with 1 entries (1 files):
- ijerph-1914582-supplementary.pdf
